# Supplementary material for: Associations of long-term exposure to PM1, PM2.5, NO2 with type 2 diabetes mellitus prevalence and fasting blood glucose levels in Chinese rural populations
Source: Environ Int. 2019 Dec;133(Pt B):105213. doi: 10.1016/j.envint.2019.105213 (PMC6853163; doi:10.1016/j.envint.2019.105213)
Supplement: Supplementary data 1 [file mmc1.xml]

<?xml version="1.0" encoding="UTF-8" standalone="no"?><data:data><datasets><author>xianghao@whu.edu.cn</author><type>0</type><dataset><value>1</value><reason>Data will be made available on request</reason><comments/></dataset></datasets></data:data>
